# Supplementary material for: Geographical Origin Does Not Modulate Pathogenicity or Response to Climatic Variables of Fusarium oxysporum Associated with Vascular Wilt on Asparagus
Source: J Fungi (Basel). 2021 Dec 9;7(12):1056. doi: 10.3390/jof7121056 (PMC8703408; doi:10.3390/jof7121056)
Supplement: Supplementary file 1 [file jof-07-01056-s001.zip]

Archive with 1 entries (1 files):
- jof-1443396-supplementary.pdf
